# Supplementary material for: Machine learning detection of heteroresistance in Escherichia coli
Source: eBioMedicine. 2025 Feb 21;113:105618. doi: 10.1016/j.ebiom.2025.105618 (PMC11893328; doi:10.1016/j.ebiom.2025.105618)
Supplement: Supplementary Table S4 [file mmc2.xlsx]

## Sheet: Sheet1
DA# parental	DA# mutants	Mutations	Tandem amplification: location and size	End points amplifications	Fold amplification	PCN: plasmid size	PCN fold increase	Translocation: location and size	Increased copy number of β-lactamase gene(s)	Additional antibiotic resistance genes on the amplified unit	Additional β-lactamase gene(s) in the strain
DA62886	78723	RpoD G564D	none	not relevant	not relevant	p12 kb	6.6		TEM-2	aph(3")-Ib, aph(6)-Id, sul2
DA62946	78740	none	none	not relevant	not relevant	p49 kb	23.3		TEM-1
DA63038	78776	p82.8 kb 6 kb del. SecA 5 nt ins.	none	not relevant	not relevant	p83 kb	26.8		TEM-1
DA63040	78780	none	none	not relevant	not relevant	p49 kb	13.7		TEM-1
DA63144	78815	none	none	not relevant	not relevant	p11 kb	30.9		TEM-1
DA63160	78828	none	none	not relevant	not relevant	p8 kb	10.1		TEM-1
DA63164	78832	none	none	not relevant	not relevant	p74 kb	18.9		TEM-1	aph(3")-Ib, aph(6)-Id	p143 kb TEM-1
DA63252	78860	none	none	not relevant	not relevant	p158 kb	2.2		TEM-1	aadA2, ant(3")-Iia, aph(3")-Ib, aph(6)-Id, mrx, mphA	p61 kb TEM-1
DA63266	78872	none	none	not relevant	not relevant	p8 kb	3.1		TEM-1
DA63330	78880	none	none	not relevant	not relevant	p49 kb	18.1		TEM-2
DA63382	78916	none	none	not relevant	not relevant	p117 kb	6.6		TEM-1	aadA16, ant (3")-IIa, aph(6)-Id
DA63694	78986	p106 kb RepA G18fs	none	not relevant	not relevant	p106 kb	26.6		TEM-1	aph(3")-Ib, aph(6)-Id, tetA, sul2
DA63862	79038	none	none	not relevant	not relevant	p49 kb	83		TEM-1		p134 kb TEM-1
DA63884	79046	none	none	not relevant	not relevant	p159 kb	4.2		CTX-M-15, OXA-1	aadA5, catB3, dhfrA17, mphA, mrx, sul1, tetB
DA64004	79022	none	none	not relevant	not relevant	p87 kb	2.1		TEM-1
DA63122	78803	XerC del. within amp	p103 kb (53 kb)	IS26	3.7	p103 kb	2.2		TEM-1	dfrA5 (amp)
DA63366	78908	Chromosome amp. 2X 25 kb	p100 kb (6.9 kb)	IS26	23	p100 kb	4.7		OXA-1	aac(3)-IIe, catB3, aac(6')-Ib-cr6 (amp)
DA63890	79053	69 kb del aadA5, aph(6)-Id, aph(3")-Ib, mphA, mrx, dfrA17, sul2	p162 (84.5 kb, including a 69 kb del.)	IS-element/mntB	2.5	p162 kb	5.3		TEM-1	aac(3)-IId (PCN)	Chromosome 2 x CTX-M-15
DA62920	78736	none	p174 kb (33 kb) 5 tandem amplifications	IS26	10.7	not relevant	not relevant		TEM-1	aph(3")-Ib, aph(6)-Id, sul2
DA63012	78768	none	p108 kb (25.9 kb)	IS26	11.7	not relevant	not relevant		TEM-1	mrx, mphA, dfrA17, sul2, tetB
DA63182	78839	second amp: aph(3")-Ib, aph(6)-Id, sul2 (IS26)	p101 kb (2.2 kb)	IS26	46	not relevant	not relevant		TEM-1
DA63210	78852	HemN T24P	p104 kb (7.4 kb)	IS26	12	not relevant	not relevant		TEM-1	aph(3")-Ib, aph(6)-Id, sul2
DA63334	78884	none	p145 kb (19.2 kb)	IS26	8.5	not relevant	not relevant		TEM-1	aadA2, aph(3")-Ib, aph(6)-Id, drfA17, mrx, mphA, sul1, sul2
DA63360	78900	none	p99 kb (15.8 kb)	IS26	13.5	not relevant	not relevant		TEM-1	aph(3")-Ib, aph(6)-Id, drfA17, sul2, tetB
DA63656	78966	none	p134 kb (2 kb)	IS26/IS element	3.2	not relevant	not relevant		TEM-1
DA63672	78974	none	p107 (7.6 kb)	IS26	31	not relevant	not relevant		TEM-1	aph(3")-Ib, sul2
DA63784	79013	none	p136 (7.8 kb)	IS26	7.8	not relevant	not relevant		TEM-1	aph(3")-Ib, aph(6)-Id
DA63790	79018	none	p133 kb (39.5 kb)	IS-elements	7.8	not relevant	not relevant		TEM-1		Chromosome TEM-1
DA63826	79026	none	p109 kb (12 kb)	IS26	21.5	not relevant	not relevant		TEM-1	aph(3")-Ib, aph(6)-Id, mrx, mphA, sul2
DA63842	79034	none	p155 kb (7.6 kb)	IS26	43.6	not relevant	not relevant		TEM-1	aph(3")-Ib, aph(6)-Id
DA63888	79050	none	p150 kb (9.3 kb)	IS26	9.8	not relevant	not relevant		TEM-1	aph(3")-Ib, aph(3')-Ia, aph(6)-Id, sul2
DA63896	79058	none	p232 kb (20.4 kb)	IS1	23.4	not relevant	not relevant		TEM-1	aph(3")-Ib, aph(6)-Id, sul2	p73 kb CTX-M-15 and TEM-1
DA63914	79062	none	p151 kb (9.3 kb)	IS26	7.5	not relevant	not relevant		TEM-1	aph(3")-Ib, aph(3')-Ia, aph(6)-Id, sul2	Chromosome CTX-M-15
DA63922	79066	none	p156 kb (9.3 kb)	IS26	12	not relevant	not relevant		TEM-1	aph(3")-Ib, aph(3')-Ia, aph(6)-Id, sul2
DA63958	79082	KlcA E94insD	p151 kb (28.7 kb)	IS1	5.4	not relevant	not relevant		TEM-1	aac(3)-IId, aph(3'')-Ib, aph(3')-Ia, aph(6)-Id, mrx, mphA, catI, sul2	Chromosome CTX-M-15
DA63964	79086	DmsA L184fs	p151 kb (9.4 kb)	IS26	5.8	not relevant	not relevant		TEM-1	aph(3")-Ib, aph(3')-Ia, aph(6)-Id, sul2	Chromosome CTX-M-15
DA63780	79008	none	p142 kb (22 kb)	IS-elements	5.3	not relevant	not relevant		OXA-1 and TEM-1	aadA16, ant(3")-IIa, sul1
DA63940	79078	none	p91 kb (18.3 kb)	IS6	9.7	not relevant	not relevant		OXA-1	aac(3)-IIe, aac(6')-Ib-cr6, aph(3")-Ib, aph(6)-Id, catB3, tetA	p91 kb CTX-M-15 and p117 kb TEM-1
DA64006	78990	none	p141 kb (24.4 kb)	IS element	12.7	not relevant	not relevant		OXA-1	aac(6')-Ib-cr6, aadA5, catI, catB3, dfrA17, mphA, mrx, sul1, tetB
DA63362	78904	none	p122 kb (9 kb)	IS26	8	not relevant	not relevant		SHV-1	tetA, tetR
DA63322	78876	none	p118 kb (4.6 kb)	IS26	5.9	not relevant	not relevant		SHV-1
DA63146	78820	none	Chromosome (7.6 kb)	IS26	14.8	not relevant	not relevant		TEM-1	aph(3")-Ib, sul2, aph(3')-Ia, aph(6)-Id
DA63254	78864	none	Chromosome (24 kb)	IS1	10.4	not relevant	not relevant		TEM-1	aph(3")-Ib, aph(6)-Id, ant(3'')-IIa, sul1, sul2, dfrA1, catI
DA63690	78982	none	Chromosome (6 kb)	IS26	2	not relevant	not relevant		TEM-1	catI, tetA, tetR	Chromosome TEM-1
DA63752	78998	none	Chromosome (6 kb)	IS26	4.6	not relevant	not relevant		TEM-1	catI, tetA, tetR	Chromosome TEM-1
DA63772	79002	none	Chromosome (29 kb)	Tn2 transposase	1.9 (below cut-off of 2)	not relevant	not relevant		CTX-M-15 and OXA-1	catB3, aac(6')-1b-cr6, mrx, mphA, sul1, tetA, cmlA6
DA63828	79030	none	Chromosome (111 kb)	IS6/ rRNA	3.8	not relevant	not relevant		TEM-1		p116 kb TEM-1
DA63870	79042	none	Chromosome (16 kb)	IS26	16 X * 2	not relevant	not relevant		TEM-1 (2 X tandem amplification)	aph(3")-Ib, aph(6)-Id, sul2
DA64024	78970	YcfS R5L	Chromosome (7.5 kb)	IS26	4.6	not relevant	not relevant		TEM-1	aph(3")-Ib, aph(6)-Id, sul2	Chromosome CTX-M-15, p111 kb CTX-M-15
DA62954	78742	none	Chromosome (16.6 kb)	No repeats	8.2	not relevant	not relevant		CTX-M-15		Chromosome TEM-1
DA63150	78824	none	Chromosome (32 kb)	IS26	4.7	not relevant	not relevant		CTX-M-15, OXA-1	tetA, tetR, aac(6')-Ib-cr6, mrx, mphA, sul1, catB3, cmlA6
DA63202	78848	none	Chromosome (26.4 kb)	Tn3 transposase	5.5	not relevant	not relevant		CTX-M-15, OXA-1	cmlA6, mphA, mrx, catB3, sul1, aac(6')-1b-cr6, tetA
DA62958	78750	WbjC H289P	none	Tn2 transposase		not relevant	not relevant	16 kb moved from p164 kb to multiple plasmid locations	TEM-1
DA63046	78784	none	none	Tn3 transposase		not relevant	not relevant	5 kb moved from p93 kb to p4.1 kb	TEM-1		p120.9 kb TEM-1
DA63106	78800	none	none	Tn3 transposase		p7 kb	2	20.8 kb moved from p147 kb to p7 kb	TEM-1	aph(3")-1b, aph(6)-1d, tetA, tetB
DA63186	78844	none	none	Tn3 transposase		not relevant	not relevant	4.9 kb moved from p8.2 kb to p2.9 kb	TEM-1
DA63776	79006	none	none	Tn2 transposase		p92 kb	7	4.9 kb moved within plasmid from p92 kb to p92 kb	TEM-1		p120 kb TEM-1
DA62998	78760	none	none	not relevant	not relevant	not relevant	not relevant	p108 integrated into 23S rRNA. Integration site ±50 nt upstream of TEM-1	No increase of copy number
DA63072	78792	none	none	not relevant	not relevant	not relevant	not relevant	p90 integrated into 23S rRNA. Integration site ±500 nt upstream of TEM -1	No increase of copy number
DA63138	78812	none	none	not relevant	not relevant	not relevant	not relevant	p84 integrated into 23S rRNA. Integration site ±500 nt upstream of TEM-1	No increase of copy number
DA63180	78836	37 kb amplification	none	not relevant	not relevant	not relevant	not relevant	p122 inserted into 16S rRNA. Integration site ±500nt upstream of TEM-1	No increase of copy number		Chromosome CTX-M-14
DA63934	79073	clsA 684 C>T	none	not relevant	not relevant	not relevant	not relevant	p133 integrated into 23S rRNA. Integration site ±500nt upstream of TEM-1	No increase of copy number
DA64002	79010	none	none	not relevant	not relevant	not relevant	not relevant	p141 integrated into 23S rRNA. Integration site ±1kb upstream of OXA-1	No increase of copy number
DA63342	78887	MrcA W494R	none	not relevant	not relevant	not relevant	not relevant		No increase of copy number		Chromosome CTX-M-15, OXA-1
DA63814	79009	yaiO 43 nt del.	none	not relevant	not relevant	not relevant	not relevant		No increase of copy number		p91 kb CTX-M-14, p82 kb TEM-1
DA62978	78755	RlmC R282H	none	not relevant	not relevant	not relevant	not relevant		No increase of copy number		p98.7 kb OXA-1
DA63030	78771	no mutations found	none	not relevant	not relevant	not relevant	not relevant		No increase of copy number		Chromosome CTX-M-15, OXA-1, p132 kb TEM-1
DA63214	78855	HldE N195H	none	not relevant	not relevant	not relevant	not relevant		No increase of copy number		p104 kb CTX-M-15, TEM-1
DA63594	78958	point mutation in hypothetical gene JKBFDNBL_00138, gmhB del. 1 nt fs	none	not relevant	not relevant	not relevant	not relevant		No increase of copy number		p134 kb TEM-1
DA63350	78896	IS26 moved into ehaG	none	not relevant	not relevant	not relevant	not relevant		No increase of copy number		p139 kb TEM-1
DA63002	78764	prlf 7 nt del. fs.	Amplification both in parental (10X) and mutant 6.8X) of bla on plasmid	Tn3 transposase	13	not relevant	not relevant		TEM-1		TEM-1 plasmid location
DA63082	78794	none	Amplifications already in the parental strain (2X 10.8 kb) /Loss of plasmid in the mutant	transposase	Loss of plasmid	not relevant	not relevant
p: plasmid
PCN: plasmid copy number
nt: nucleotid(s)
fs: frame shift
del: delition
ins: insertion
amp: amplification
